# Supplementary material for: Google Health Trends performance reflecting dengue incidence for the Brazilian states
Source: BMC Infect Dis. 2020 Mar 26;20:252. doi: 10.1186/s12879-020-04957-0 (PMC7104526; doi:10.1186/s12879-020-04957-0)
Supplement: Supplementary file 7 — Additional file 7. Definition of 49 demographic variables showing an adjusted R squared higher than 0.6 on a pair-wise linear regression models. [file 12879_2020_4957_MOESM7_ESM.xlsx]

## Sheet: Manuscript
TITLE:
Google Health Trends performance reflecting dengue incidence for the Brazilian states
AUTHORS:
Daniel Romero-Alvarez, Nidhi Parikh, Dave Osthus, Kaitlyn Martinez, Nicholas Generous, Sara del Valle, Carrie A. Manore
Additional File 7: Definition of 49 demographic variables showing an adjusted R squared higher than 0.6 on a pair-wise linear regression models

## Sheet: supp_49
ID	Variables	Official description (Portuguese)	English translation	Adjusted R squared
1	HOMEM20A24_log	População masculina de 20 a 24 anos de idade	Logarithm of the male population 20–24 years old	0.617496
2	HOMEM25A29_log	População masculina de 25 a 29 anos de idade	Logarithm of the male population 25–29 years old	0.61797
3	HOMEM30A34_log	População masculina de 30 a 34 anos de idade	Logarithm of the male population 30–34 years old	0.619614
4	HOMEM35A39_log	População masculina de 35 a 39 anos de idade	Logarithm of the male population 35–39 years old	0.623121
5	HOMEM40A44_log	População masculina de 40 a 44 anos de idade	Logarithm of the male population 40–44 years old	0.63183
6	HOMEM45A49_log	População masculina de 45 a 49 anos de idade	Logarithm of the male population 44–49 years old	0.636426
7	HOMEM50A54_log	População masculina de 50 a 54 anos de idade	Logarithm of the male population 50–54 years old	0.62015
8	HOMEM55A59_log	População masculina de 55 a 59 anos de idade	Logarithm of the male population 55–59 years old	0.619623
9	HOMEM60A64_log	População masculina de 60 a 64 anos	Logarithm of the male population 60–64 years old	0.627364
10	HOMEM65A69_log	População masculina de 65 a 69 anos	Logarithm of the male population 65–69 years old	0.626172
11	HOMEM70A74_log	População masculina de 70 a 74 anos	Logarithm of the male population 70–44 years old	0.640909
12	HOMEM75A79_log	População masculina de 75 a 79 anos	Logarithm of the male population 75–79 years old	0.629166
13	HOMEMTOT_log	População residente masculina	Logarithm of the male population resident	0.612523
14	HOMENS80_log	População masculina com 80 anos e mais	Logarithm of the male population 80 or more years old	0.626168
15	MULH20A24_log	População feminina de 20 a 24 anos de idade	Logarithm of the f	0.61428
16	MULH25A29_log	População feminina de 25 a 29 anos de idade	Logarithm of the female population 25–29 years old	0.6152
17	MULH30A34_log	População feminina de 30 a 34 anos de idade	Logarithm of the female population 30–34 years old	0.619185
18	MULH35A39_log	População feminina de 35 a 39 anos de idade	Logarithm of the female population 35–39 years old	0.626582
19	MULH40A44_log	População feminina de 40 a 44 anos de idade	Logarithm of the female population 40–44 years old	0.63647
20	MULH45A49_log	População feminina de 45 a 49 anos de idade	Logarithm of the female population 44–49 years old	0.644237
21	MULH50A54_log	População feminina de 50 a 54 anos de idade	Logarithm of the female population 50–54 years old	0.632395
22	MULH55A59_log	População feminina de 55 a 59 anos de idade	Logarithm of the female population 55–59 years old	0.633142
23	MULH60A64_log	População feminina de 60 a 64 anos de idade	Logarithm of the female population 60–64 years old	0.643236
24	MULH65A69_log	População feminina de 65 a 69 anos de idade	Logarithm of the female population 65–69 years old	0.633978
25	MULH70A74_log	População feminina de 70 a 74 anos de idade	Logarithm of the female population 70–44 years old	0.641834
26	MULH75A79_log	População feminina de 75 a 79 anos de idade	Logarithm of the female population 75–79 years old	0.627947
27	MULHER80_log	População feminina com 80 anos e mais de idade	Logarithm of the female population resident	0.618538
28	MULHERTOT_log	População residente feminina	Logarithm of the female population 80 or more years old	0.615752
29	PEA_log	População economicamente ativa de 10 anos ou mais de idade	Logarithm of the econimically active population 10 or more years old	0.625697
30	PEA1517_log	População economicamente ativa de 15 a 17 anos de idade	Logarithm of the econimically active population 15-17 years old	0.609876
31	PEA18M_log	População economicamente ativa de 18 anos ou mais de idade	Logarithm of the economically active population18 or more years old	0.626595
32	PESO15_log	População de 15 anos ou mais de idade	Logarithm of the population 15 or more years old	0.625095
33	PESO1524_log	População de 15 a 24 anos de idade	Logarithm of the population 15-24 years old	0.607144
34	PESO18_log	População de 18 anos ou mais de idade	Logarithm of the population 18 or more years old	0.627235
35	Peso1820_log	População de 18 a 20 anos de idade	Logarithm of the population 18-20 years old	0.606109
36	PESO1824_log	População de 18 a 24 anos de idade	Logarithm of the population 18-24 years old	0.612693
37	Peso1921_log	População de 19 a 21 anos de idade	Logarithm of the population 19-21 years old	0.611666
38	PESO25_log	População de 25 anos ou mais de idade	Logarithm of the population of 25 or more years old	0.629968
39	PESO65_log	População de 65 anos ou mais de idade	Logarithm of the population of 65 or more years old	0.633965
40	PESOM1014_log	Mulheres de 12 a 14 anos de idade	Logarithm of the women 12-14 years old	0.615951
41	PESOM1517_log	Mulheres de 15 a 17 anos de idade	Logarithm of the women 15-17 years old	0.633053
42	PESOM15M_log	Mulheres de 15 anos ou mais de idade	Logarithm of the women 15 or more years old	0.659758
43	PESOM25M_log	Mulheres de 25 anos ou mais de idade	Logarithm of the women 25 or more years old	0.663374
44	pesotot_log	População total	Logarithm of the total population	0.614321
45	pesourb_log	População urbana	Logarithm of the urban population	0.618314
46	PIA_log	População de 10 anos ou mais de idade	Logarithm of the population above 10 or more years old	0.620478
47	PIA18M_log	População de 18 anos ou mais em idade ativa	Logarithm of the popluation in active age of 18 or more years old	0.627444
48	POP_log	População total que reside em domicílios particulares permanentes	Logarithm of the population that lives in permanent households	0.614316
49	POPT_log	População total que reside em domicílios particulares permanentes, exceto os com renda nula	Logarithm of the population that lives in permanent households with the exception of those with null rent	0.617154
