# Supplementary material for: Google Health Trends performance reflecting dengue incidence for the Brazilian states
Source: BMC Infect Dis. 2020 Mar 26;20:252. doi: 10.1186/s12879-020-04957-0 (PMC7104526; doi:10.1186/s12879-020-04957-0)
Supplement: Supplementary file 10 — Additional file 10. Description of variables selected according to different methods. [file 12879_2020_4957_MOESM10_ESM.xlsx]

## Sheet: Manuscript
TITLE:
Google Health Trends performance reflecting dengue incidence for the Brazilian states
AUTHORS:
Daniel Romero-Alvarez, Nidhi Parikh, Dave Osthus, Kaitlyn Martinez, Nicholas Generous, Sara del Valle, Carrie A. Manore
Additional File 10: Description of variables selected according to different methods
	Sheet1	Variables definition according to additional file 9
	Sheet2	Unique variables selected by all the models (n=33)

## Sheet: Variables_selected_add_file9
ID	Model	Variables selected	Official description (Portuguese)	English translation
1	Pearson’ s correlation	T_ATRASO_1_BASICO	Percentual da população de 6 a 17 anos de idade frequentando o ensino básico que tem 1 ano de atraso idade-série	Population percentage from 6 to 17 years old attending primary school with 1 year behind the normal age-series
2		T_FLBAS	Taxa de frequência líquida ao ensino básico	Net primary school attendance rate
3		CPR	Percentual de ocupados de 18 anos ou mais que são trabalhadores por conta própria	Percentage of 18 year-olds who are self employed
4		P_COM	Percentual dos ocupados no setor comércio	Percentage of employed in the commerce sector
5		P_EXTR	Percentual dos ocupados no setor extrativo mineral	Percentage of employed in the mineral extraction sector
6		P_SIUP	Percentual dos ocupados nos setores de serviços industriais de utilidade pública	Percentage of persons employed in the utilities industrial services sectors
7		TRABPUB	Percentual de ocupados de 18 anos ou mais que são trabalhadores do setor público	Percentage 18 year-olds and over employed who are public sector workers
8		pesoRUR	População rural	Rural population
9		SOBRE60 (log)	Probabilidade de sobrevivência até 60 anos	Probability of survival up to 60 years (logarithm)
10		T_FBBAS (log)	Taxa de frequência bruta ao ensino básico	Gross primary school attendance rate (logarithm)
11		T_FREQ15A17(log)	Taxa de atendimento escolar da população de 15 a 17 anos de idade	School attendance rate of population between 15 to 17 years old (logarithm)
12		T_FREQ25A29 (log)	Taxa de atendimento escolar da população de 25 a 29 anos de idade	School attendance rate of population between 25-29 year old (logarithm)
13		T_FREQ5A6 (log)	Percentual da população de 5 a 6 anos de idade frequentando a escola	Percentage of population 5 to 6 years of age attending school (logarithm)
14		P_CONSTR (log)	Percentual dos ocupados no setor de construção	Percentage of persons employed in the construction sector (logarithm)
15		P_TRANSF (log)	Percentual dos ocupados na indústria de transformação	Percentage of persons employed in the manufacturing industry (logarithm)
16		T_DES1517 (log)	Taxa de desocupação da população de 15 a 17 anos de idade	Unemployment rate for population between 15 to 17 years old (logarithm)
17		T_LIXO (log)	Percentual da população que vive em domicílios urbanos com serviço de coleta de lixo	Percentage of population living in urban housing units with garbage collection service (logarithm)
1	Stepwise multiple linear regression on uncorrelated variables	P_TRANSF (log)	Percentual dos ocupados na indústria de transformação	Percentage of persons employed in the manufacturing industry (logarithm)
2		T_LIXO (log)	Percentual da população que vive em domicílios urbanos com serviço de coleta de lixo	Percentage of population living in urban housing units with garbage collection service (logarithm)
3		T_DES1517 (log)	Taxa de desocupação da população de 15 a 17 anos de idade	Unemployment rate for population between 15 to 17 years old (logarithm)
4		TRABPUB	Percentual de ocupados de 18 anos ou mais que são trabalhadores do setor público.	Percentage 18 year-olds and over employed who are public sector workers
5		T_FREQ5A6 (log)	Percentual da população de 5 a 6 anos de idade frequentando a escola	Percentage of population 5 to 6 years of age attending school (logarithm)
1	Stepwise multiple linear regression	T_FBBAS	Taxa de frequência bruta ao ensino básico	Gross primary school attendance rate
2		T_FREQSUPER1517	Percentual da população de 15 a 17 anos de idade frequentando o ensino superior	School attendance rate of population between 15 to 17 years old
3		T_DES1014	Taxa de desocupação da população de 10 a 14 anos de idade	Unemployment rate for population between 10 to 14 years old
4		T_LIXO	Percentual da população que vive em domicílios urbanos com serviço de coleta de lixo	Percentage of population living in urban housing units with garbage collection service
5		T_FORA4A5	% de crianças de 4 a 5 anos que não frequenta a escola	Percentage of 4 to 5 year olds not attending school
6		P_TRANSF (log)	Percentual dos ocupados na indústria de transformação	Percentage of persons employed in the manufacturing industry (logarithm)
7		P_SIUP (log)	Percentual dos ocupados nos setores de serviços industriais de utilidade pública	Percentage of persons employed in the utilities industrial services sectors (logarith)
8		T_FORA6A14 (log)	% de crianças de 6 a 14 anos que não frequenta a escola	Percentage of 6 to 14 year olds not attending school (logarithm)
9		PESO1113 (log)	População de 11 a 13 anos de idade	Population between 11 to 13 years old (logarithm)
1	Lasso regression	T_ATRASO_0_FUND	Percentual da população de 6 a 14 anos de idade frequentando o ensino fundamental que não tem atraso idade-série	Percentage of population aged 6 to 14 years of age attending elementary school that are not behind the age-series
2		PREN60	Percentual da renda total apropriada pelos 60% da população com menor renda domiciliar per capita	Percentage of total income appropriated by 60% of the population with the lowest per capita household income
3		RIND	Renda domiciliar per capita média dos extremamente pobres	Average per capita household income of the extremely poor
4		CPR	Percentual de ocupados de 18 anos ou mais que são trabalhadores por conta própria	Percentage of 18 year-olds who are self employed
5		P_COM	Percentual dos ocupados no setor comércio	Percentage of employed in the commerce sector
6		P_CONSTR	Percentual dos ocupados no setor de construção	Percentage of persons employed in the construction sector
7		P_EXTR	Percentual dos ocupados no setor extrativo mineral	Percentage of employed in the mineral extraction sector
8		TRABPUB	Percentual de ocupados de 18 anos ou mais que são trabalhadores do setor público	Percentage 18 year-olds and over employed who are public sector workers
9		T_LIXO	Percentual da população que vive em domicílios urbanos com serviço de coleta de lixo	Percentage of population living in urban housing units with garbage collection service
10		T_OCUPDESLOC_1	% de pessoas em domicílios vulneráveis à pobreza e que gastam mais de uma hora até o trabalho	Percentageof people in households vulnerable to poverty and spending more than an hour to work
11		peso1517	População de 15 a 17 anos de idade	Population between 15 to 17 years old
12		pesoRUR	População rural	Rural population
13		T_ENV (log)	Taxa de envelhecimento	Aging rate (logarithm)
14		T_MED25M (log)	Percentual da população de 25 anos ou mais com ensino médio incompleto	Percentage of population aged 25 and over with incomplete high school (logarithm)

## Sheet: description_33_unique_vars
Models	Variables selected	Official description (Portuguese)	English translation
Pearson's correlation, Lasso regression	CPR	Percentual de ocupados de 18 anos ou mais que são trabalhadores por conta própria	Percentage of 18 year-olds who are self employed
Pearson's correlation, Lasso regression	P_COM	Percentual dos ocupados no setor comércio	Percentage of employed in the commerce sector
Lasso regression	P_CONSTR	Percentual dos ocupados no setor de construção	Percentage of persons employed in the construction sector
Pearson's correlation	P_CONSTR (log)	Percentual dos ocupados no setor de construção	Percentage of persons employed in the construction sector (logarithm)
Pearson's correlation, Lasso regression	P_EXTR	Percentual dos ocupados no setor extrativo mineral	Percentage of employed in the mineral extraction sector
Pearson’ s correlation	P_SIUP	Percentual dos ocupados nos setores de serviços industriais de utilidade pública	Percentage of persons employed in the utilities industrial services sectors
Stepwise multiple linear regression	P_SIUP (log)	Percentual dos ocupados nos setores de serviços industriais de utilidade pública	Percentage of persons employed in the utilities industrial services sectors (logarithm)
Pearson's correlation, Stepwise multiple linear regression on uncorrelated variables	P_TRANSF (log)	Percentual dos ocupados na indústria de transformação	Percentage of persons employed in the manufacturing industry (logarithm)
Stepwise multiple linear regression	PESO1113 (log	População de 11 a 13 anos de idade	Population between 11 to 13 years old (logarithm)
Lasso regression	peso1517	População de 15 a 17 anos de idade	Population between 15 to 17 years old
Pearson's correlation, Lasso regression	pesoRUR	População rural	Rural population
Lasso regression	PREN60	Percentual da renda total apropriada pelos 60% da população com menor renda domiciliar per capita	Percentage of total income appropriated by 60% of the population with the lowest per capita household income
Lasso regression	RIND	Renda domiciliar per capita média dos extremamente pobres	Average per capita household income of the extremely poor
Pearson’ s correlation	SOBRE60 (log)	Probabilidade de sobrevivência até 60 anos	Probability of survival up to 60 years (logarithm)
Lasso regression	T_ATRASO_0_FUND	Percentual da população de 6 a 14 anos de idade frequentando o ensino fundamental que não tem atraso idade-série	Percentage of population aged 6 to 14 years of age attending elementary school that are not behind the age-series
Pearson’ s correlation	T_ATRASO_1_BASICO	Percentual da população de 6 a 17 anos de idade frequentando o ensino básico que tem 1 ano de atraso idade-série	Population percentage from 6 to 17 years old attending primary school with 1 year behind the normal age-series
Stepwise multiple linear regression	T_DES1014	Taxa de desocupação da população de 10 a 14 anos de idade	Unemployment rate for population between 10 to 14 years old
Pearson's correlation, Stepwise multiple linear regression on uncorrelated variables	T_DES1517 (log)	Taxa de desocupação da população de 15 a 17 anos de idade	Unemployment rate for population between 15 to 17 years old (logarithm)
Lasso regression	T_ENV (log)	Taxa de envelhecimento	Aging rate (logarithm)
Stepwise multiple linear regression	T_FBBAS	Taxa de frequência bruta ao ensino básico	Gross primary school attendance rate
Pearson’ s correlation	T_FBBAS (log)	Taxa de frequência bruta ao ensino básico	Gross primary school attendance rate (logarithm)
Pearson’ s correlation	T_FLBAS	Taxa de frequência líquida ao ensino básico	Net primary school attendance rate
Stepwise multiple linear regression	T_FORA4A5	% de crianças de 4 a 5 anos que não frequenta a escola	Percentage of 4 to 5 year olds not attending school
Stepwise multiple linear regression	T_FORA6A14 (log)	% de crianças de 6 a 14 anos que não frequenta a escola	Percentage of 6 to 14 year olds not attending school (logarithm)
Pearson’ s correlation	T_FREQ15A17(log)	Taxa de atendimento escolar da população de 15 a 17 anos de idade	School attendance rate of population between 15 to 17 years old (logarithm)
Pearson’ s correlation	T_FREQ25A29 (log)	Taxa de atendimento escolar da população de 25 a 29 anos de idade	School attendance rate of population between 25-29 year old (logarithm)
Pearson's correlation, Stepwise multiple linear regression on uncorrelated variables	T_FREQ5A6 (log)	Percentual da população de 5 a 6 anos de idade frequentando a escola	Percentage of population 5 to 6 years of age attending school (logarithm)
Stepwise multiple linear regression	T_FREQSUPER1517	Percentual da população de 15 a 17 anos de idade frequentando o ensino superior	School attendance rate of population between 15 to 17 years old
Stepwise multiple linear regression, Lasso regression	T_LIXO	Percentual da população que vive em domicílios urbanos com serviço de coleta de lixo	Percentage of population living in urban housing units with garbage collection service
Pearson's correlation, Lasso regression	T_LIXO (log)	Percentual da população que vive em domicílios urbanos com serviço de coleta de lixo	Percentage of population living in urban housing units with garbage collection service (logarithm)
Lasso regression	T_MED25M (log)	Percentual da população de 25 anos ou mais com ensino médio incompleto	Percentage of population aged 25 and over with incomplete high school (logarithm)
Lasso regression	T_OCUPDESLOC_1	% de pessoas em domicílios vulneráveis à pobreza e que gastam mais de uma hora até o trabalho	Percentageof people in households vulnerable to poverty and spending more than an hour to work
Pearson's correlation, Stepwise multiple linear regression on uncorrelated variables, lasso regression	TRABPUB	Percentual de ocupados de 18 anos ou mais que são trabalhadores do setor público	Percentage 18 year-olds and over employed who are public sector workers
